# Supplementary material for: The Effects of Physical Exercise on Adolescents’ School Adjustment and Path Analysis—Evidence from the China Education Panel Survey
Source: Behav Sci (Basel). 2025 Nov 21;15(12):1602. doi: 10.3390/bs15121602 (PMC12729406; doi:10.3390/bs15121602)
Supplement: Supplementary file 1 [file behavsci-15-01602-s001.zip]

Archive with 1 entries (1 files):
- behavsci-3947381-supplementary.pdf
